# Supplementary material for: Diversities in the Gut Microbial Patterns in Patients with Atherosclerotic Cardiovascular Diseases and Certain Heart Failure Phenotypes
Source: Biomedicines. 2022 Oct 31;10(11):2762. doi: 10.3390/biomedicines10112762 (PMC9687836; doi:10.3390/biomedicines10112762)
Supplement: Supplementary file 1 [file biomedicines-10-02762-s001.zip]

Archive with 1 entries (1 files):
- biomedicines-1970969 sup update .pdf
